# Supplementary material for: AaTs-1: A Tetrapeptide from Androctonus australis Scorpion Venom, Inhibiting U87 Glioblastoma Cells Proliferation by p53 and FPRL-1 Up-Regulations
Source: Molecules. 2021 Dec 15;26(24):7610. doi: 10.3390/molecules26247610 (PMC8704564; doi:10.3390/molecules26247610)
Supplement: Supplementary file 1 [file molecules-26-07610-s001.zip]

Archive with 1 entries (1 files):
- molecules-1468062-supplementary.pdf
